# Supplementary material for: Simultaneous Assessment of mTORC1, JAK/STAT, and NLRP3 Inflammasome Activation Pathways in Patients with Sarcoidosis
Source: Int J Mol Sci. 2023 Aug 14;24(16):12792. doi: 10.3390/ijms241612792 (PMC10454122; doi:10.3390/ijms241612792)
Supplement: Supplementary file 1 [file ijms-24-12792-s001.zip]

Archive with 2 entries (2 files):
- Supplementary Figure S1.pdf
- Supplementary table S1.pdf
